# Supplementary material for: Synovium is a sensitive tissue for mapping the negative effects of systemic iron overload in osteoarthritis: identification and validation of two potential targets
Source: J Transl Med. 2023 Sep 23;21:661. doi: 10.1186/s12967-023-04541-5 (PMC10518090; doi:10.1186/s12967-023-04541-5)
Supplement: Supplementary file 2 — Additional file 2. MCC rank score. [file 12967_2023_4541_MOESM2_ESM.xlsx]

## Sheet: Sheet1
Top 50 in network string_interactions.tsv ranked by MCC method
Rank	Name	Score
1	IGF1	1921
2	MMP3	1804
3	SPP1	1803
4	TNFRSF11B	1680
5	MMP14	1512
6	WNT5A	1474
7	JUN	1079
8	POSTN	865
9	MMP1	355
10	HBEGF	131
11	PXN	85
12	MAP2K7	61
13	APOE	39
14	NANOG	37
15	ITGB2	36
16	COMP	30
16	HLA-DPA1	30
16	HLA-DRA	30
19	ANGPT1	27
19	CD74	27
21	CXCL5	26
22	HLA-DMB	24
23	CXCL3	18
24	GDNF	16
25	FGFR3	15
26	CX3CR1	14
27	GSN	10
28	DUSP1	9
29	FIGF	7
29	KLF6	7
29	PTPN22	7
29	NEFL	7
29	ZFP36	7
34	CXCL6	6
34	FGF14	6
34	WNT5B	6
34	ID1	6
34	S100B	6
39	FKBP5	5
39	PENK	5
39	ACTC1	5
39	ACTG2	5
43	INHBA	4
43	ROR2	4
43	MAOB	4
43	NEDD9	4
43	NDP	4
48	TGM2	3
48	LBP	3
48	ANKH	3
