# Supplementary material for: Synovium is a sensitive tissue for mapping the negative effects of systemic iron overload in osteoarthritis: identification and validation of two potential targets
Source: J Transl Med. 2023 Sep 23;21:661. doi: 10.1186/s12967-023-04541-5 (PMC10518090; doi:10.1186/s12967-023-04541-5)
Supplement: Supplementary file 3 — Additional file 3. GSEA results of JUN and ZFP36. [file 12967_2023_4541_MOESM3_ESM.xlsx]

## Sheet: JUN
Term	ES	NES	pvalue	FDR	FWER
NUCLEOTIDE_EXCISION_REPAIR	-0.5539	-1.8893	0.0039	0.0725	0.06
OOCYTE_MEIOSIS	-0.5377	-1.6807	0.0163	0.1117	0.457
OXIDATIVE_PHOSPHORYLATION	-0.467	-1.6865	0.093	0.1215	0.442
DNA_REPLICATION	-0.7188	-1.6874	0.0078	0.1405	0.439
MISMATCH_REPAIR	-0.6529	-1.6915	0.0021	0.162	0.428
ALZHEIMERS_DISEASE	-0.3353	-1.6112	0.0398	0.1643	0.646
FOLATE_BIOSYNTHESIS	-0.7722	-1.6212	0.0146	0.1671	0.619
ARGININE_AND_PROLINE_METABOLISM	-0.5954	-1.6964	0.0158	0.1893	0.405
PYRIMIDINE_METABOLISM	-0.4956	-1.5817	0.037	0.1926	0.727
CITRATE_CYCLE_TCA_CYCLE	-0.4591	-1.5694	0.0955	0.1963	0.764
VALINE_LEUCINE_AND_ISOLEUCINE_BIOSYNTHESIS	-0.7119	-1.5586	0.0371	0.1977	0.792
PARKINSONS_DISEASE	-0.4736	-1.7165	0.0541	0.2009	0.354
CARDIAC_MUSCLE_CONTRACTION	-0.5219	-1.5352	0.0458	0.2177	0.843
BASE_EXCISION_REPAIR	-0.5668	-1.7501	0.0121	0.2179	0.286

## Sheet: ZFP36
Term	ES	NES	pvalue	FDR	FWER
COLORECTAL_CANCER	-0.5358	-1.8052	0	0.1132	0.179
B_CELL_RECEPTOR_SIGNALING_PATHWAY	-0.5426	-1.6335	0.0179	0.1856	0.613
CHRONIC_MYELOID_LEUKEMIA	-0.466	-1.6475	0.0079	0.1904	0.579
RENAL_CELL_CARCINOMA	-0.5133	-1.8086	0	0.2189	0.174
APOPTOSIS	-0.4587	-1.652	0.0061	0.2204	0.568
T_CELL_RECEPTOR_SIGNALING_PATHWAY	-0.5155	-1.7037	0.0099	0.2252	0.422
PROSTATE_CANCER	-0.4276	-1.5833	0.0142	0.2548	0.748
OXIDATIVE_PHOSPHORYLATION	0.4806	1.7989	0.0405	0.2651	0.169
TYPE_II_DIABETES_MELLITUS	-0.5909	-1.6558	0.0128	0.2652	0.553
PARKINSONS_DISEASE	0.4434	1.7079	0.0777	0.3264	0.352
CARDIAC_MUSCLE_CONTRACTION	0.5588	1.6587	0.0101	0.3484	0.508
INSULIN_SIGNALING_PATHWAY	-0.4238	-1.5202	0.0398	0.3734	0.875
JAK_STAT_SIGNALING_PATHWAY	-0.5191	-1.4676	0.0404	0.3753	0.95
RIG_I_LIKE_RECEPTOR_SIGNALING_PATHWAY	-0.5322	-1.4541	0.082	0.3809	0.96
ADIPOCYTOKINE_SIGNALING_PATHWAY	-0.5488	-1.4872	0.076	0.3863	0.923
PANCREATIC_CANCER	-0.4244	-1.4714	0.0255	0.3959	0.944
ACUTE_MYELOID_LEUKEMIA	-0.4566	-1.4954	0.0535	0.401	0.907
PRION_DISEASES	-0.5516	-1.425	0.0805	0.4305	0.976
SMALL_CELL_LUNG_CANCER	-0.3962	-1.2543	0.1397	0.4983	1
GLIOMA	-0.3565	-1.2598	0.151	0.5018	1
FC_GAMMA_R_MEDIATED_PHAGOCYTOSIS	-0.3539	-1.2432	0.1561	0.5054	1
ERBB_SIGNALING_PATHWAY	-0.4114	-1.3653	0.0701	0.5065	0.992
FC_EPSILON_RI_SIGNALING_PATHWAY	-0.3623	-1.2335	0.1616	0.5121	1
DORSO_VENTRAL_AXIS_FORMATION	-0.528	-1.2754	0.2024	0.5168	1
ADHERENS_JUNCTION	-0.3543	-1.2599	0.1613	0.5182	1
MAPK_SIGNALING_PATHWAY	-0.3649	-1.3706	0.0315	0.5203	0.992
CIRCADIAN_RHYTHM_MAMMAL	-0.5767	-1.2788	0.1405	0.5277	1
VEGF_SIGNALING_PATHWAY	-0.3699	-1.2183	0.2137	0.5295	1
NATURAL_KILLER_CELL_MEDIATED_CYTOTOXICITY	-0.3874	-1.2605	0.1741	0.5343	1
SPLICEOSOME	-0.358	-1.3747	0.1841	0.5403	0.992
NEUROTROPHIN_SIGNALING_PATHWAY	-0.3356	-1.28	0.147	0.5447	1
CHEMOKINE_SIGNALING_PATHWAY	-0.4134	-1.1711	0.2531	0.5467	1
O_GLYCAN_BIOSYNTHESIS	-0.4749	-1.1631	0.2664	0.5493	1
PATHWAYS_IN_CANCER	-0.3523	-1.2861	0.0392	0.55	1
MTOR_SIGNALING_PATHWAY	-0.3757	-1.2017	0.208	0.5538	1
WNT_SIGNALING_PATHWAY	-0.305	-1.1721	0.183	0.5582	1
NOTCH_SIGNALING_PATHWAY	-0.3871	-1.1837	0.288	0.5624	1
TGF_BETA_SIGNALING_PATHWAY	-0.4254	-1.2874	0.0991	0.5694	1
NITROGEN_METABOLISM	-0.5005	-1.1732	0.2446	0.5702	1
EPITHELIAL_CELL_SIGNALING_IN_HELICOBACTER_PYLORI_INFECTION	-0.3939	-1.1869	0.272	0.5703	1
TOLL_LIKE_RECEPTOR_SIGNALING_PATHWAY	-0.4804	-1.3242	0.1466	0.571	0.997
INOSITOL_PHOSPHATE_METABOLISM	-0.3557	-1.3136	0.1304	0.5743	0.998
PPAR_SIGNALING_PATHWAY	-0.4675	-1.2936	0.121	0.5778	0.999
ENDOMETRIAL_CANCER	-0.3662	-1.2999	0.1412	0.5854	0.998
THYROID_CANCER	-0.3718	-1.137	0.2495	0.592	1
NOD_LIKE_RECEPTOR_SIGNALING_PATHWAY	-0.5006	-1.1234	0.3476	0.5921	1
GLYCOSAMINOGLYCAN_BIOSYNTHESIS_KERATAN_SULFATE	-0.5776	-1.3268	0.156	0.5937	0.997
REGULATION_OF_AUTOPHAGY	-0.3825	-1.1282	0.3119	0.5957	1
NON_SMALL_CELL_LUNG_CANCER	-0.337	-1.1038	0.3208	0.6217	1
ALZHEIMERS_DISEASE	0.2954	1.4555	0.0895	0.6241	0.936
MISMATCH_REPAIR	0.5551	1.4363	0.1218	0.6407	0.958
ARGININE_AND_PROLINE_METABOLISM	0.5259	1.4586	0.0733	0.6852	0.934
PANTOTHENATE_AND_COA_BIOSYNTHESIS	0.5527	1.2391	0.217	0.6863	1
PEROXISOME	0.4255	1.3106	0.1508	0.7002	0.997
BUTANOATE_METABOLISM	0.4821	1.2422	0.2598	0.7034	1
ALANINE_ASPARTATE_AND_GLUTAMATE_METABOLISM	0.4857	1.4049	0.0686	0.7089	0.977
DILATED_CARDIOMYOPATHY	0.4644	1.2475	0.1326	0.7144	1
TYROSINE_METABOLISM	0.5338	1.1237	0.3528	0.7145	1
PYRIMIDINE_METABOLISM	0.418	1.328	0.1519	0.7168	0.996
GLYCOLYSIS_GLUCONEOGENESIS	0.3979	1.1284	0.3028	0.7204	1
LYSINE_DEGRADATION	-0.3247	-1.0186	0.4236	0.7238	1
CYTOSOLIC_DNA_SENSING_PATHWAY	-0.3924	-1.0302	0.4136	0.7262	1
AMYOTROPHIC_LATERAL_SCLEROSIS_ALS	-0.3518	-1.0499	0.3896	0.7275	1
GLYCOSAMINOGLYCAN_BIOSYNTHESIS_HEPARAN_SULFATE	0.5337	1.3369	0.1306	0.728	0.995
CYTOKINE_CYTOKINE_RECEPTOR_INTERACTION	-0.4505	-1.0419	0.4029	0.7308	1
GLYCOSAMINOGLYCAN_DEGRADATION	0.6359	1.5141	0.0548	0.7308	0.868
PYRUVATE_METABOLISM	0.413	1.2512	0.1906	0.732	1
BLADDER_CANCER	-0.375	-1.0211	0.3957	0.7323	1
CITRATE_CYCLE_TCA_CYCLE	0.3449	1.1095	0.3556	0.7328	1
SULFUR_METABOLISM	0.6344	1.3113	0.1641	0.7368	0.997
GNRH_SIGNALING_PATHWAY	-0.2892	-1.0315	0.4013	0.7385	1
PRIMARY_BILE_ACID_BIOSYNTHESIS	0.6176	1.1284	0.33	0.7388	1
LYSOSOME	0.3803	1.1301	0.3649	0.7536	1
PHENYLALANINE_METABOLISM	0.7419	1.4637	0.0701	0.7538	0.929
VALINE_LEUCINE_AND_ISOLEUCINE_BIOSYNTHESIS	0.6153	1.2622	0.2309	0.7588	1
OOCYTE_MEIOSIS	0.4185	1.2523	0.2347	0.7602	1
LONG_TERM_POTENTIATION	-0.2535	-0.9951	0.4597	0.7614	1
GLYCEROLIPID_METABOLISM	0.4116	1.1346	0.2515	0.7616	1
HISTIDINE_METABOLISM	0.5522	1.2713	0.1601	0.763	1
GLUTATHIONE_METABOLISM	0.4094	1.1961	0.211	0.7666	1
VALINE_LEUCINE_AND_ISOLEUCINE_DEGRADATION	0.4215	1.1387	0.3488	0.7715	1
HYPERTROPHIC_CARDIOMYOPATHY_HCM	0.4342	1.1449	0.2171	0.7747	1
STEROID_BIOSYNTHESIS	0.5366	1.2783	0.2211	0.7759	0.999
FOLATE_BIOSYNTHESIS	0.6561	1.3369	0.1514	0.7763	0.995
BASE_EXCISION_REPAIR	0.3912	1.1603	0.3279	0.7764	1
ALPHA_LINOLENIC_ACID_METABOLISM	0.6385	1.2003	0.2752	0.7817	1
VIRAL_MYOCARDITIS	0.4558	1.1493	0.2768	0.7849	1
GLYCOSAMINOGLYCAN_BIOSYNTHESIS_CHONDROITIN_SULFATE	0.4942	1.1808	0.283	0.7879	1
PURINE_METABOLISM	0.284	1.1609	0.1543	0.7991	1
ARRHYTHMOGENIC_RIGHT_VENTRICULAR_CARDIOMYOPATHY_ARVC	0.44	1.167	0.2248	0.806	1
TERPENOID_BACKBONE_BIOSYNTHESIS	0.5807	1.3402	0.2029	0.8181	0.995
ECM_RECEPTOR_INTERACTION	0.4269	1.0661	0.3448	0.8266	1
VIBRIO_CHOLERAE_INFECTION	0.2654	1.0379	0.428	0.8274	1
OTHER_GLYCAN_DEGRADATION	0.4809	1.0443	0.4723	0.8285	1
NUCLEOTIDE_EXCISION_REPAIR	0.4544	1.5268	0.0821	0.8285	0.846
RIBOSOME	-0.269	-0.953	0.4755	0.8406	1
CELL_CYCLE	0.3588	1.0453	0.4294	0.8448	1
HUNTINGTONS_DISEASE	0.2978	1.4687	0.0857	0.8473	0.925
N_GLYCAN_BIOSYNTHESIS	0.2591	1.0512	0.3843	0.8484	1
GLYCEROPHOSPHOLIPID_METABOLISM	0.3312	1.0131	0.4274	0.8568	1
STARCH_AND_SUCROSE_METABOLISM	0.3867	1.0198	0.4524	0.8571	1
ASCORBATE_AND_ALDARATE_METABOLISM	0.4581	0.9657	0.5041	0.874	1
DNA_REPLICATION	0.5883	1.3415	0.2261	0.8748	0.995
PROXIMAL_TUBULE_BICARBONATE_RECLAMATION	0.4453	0.9989	0.4745	0.8764	1
MELANOGENESIS	0.3043	0.9713	0.4797	0.8767	1
CYSTEINE_AND_METHIONINE_METABOLISM	0.35	0.9851	0.5	0.877	1
SPHINGOLIPID_METABOLISM	0.3103	0.9907	0.4854	0.8803	1
LEUKOCYTE_TRANSENDOTHELIAL_MIGRATION	0.309	0.9764	0.466	0.8806	1
CELL_ADHESION_MOLECULES_CAMS	0.5323	1.3537	0.0648	0.8848	0.992
NICOTINATE_AND_NICOTINAMIDE_METABOLISM	0.3817	0.9516	0.5192	0.8911	1
GAP_JUNCTION	0.2399	0.8043	0.8371	0.9055	1
P53_SIGNALING_PATHWAY	0.2829	0.828	0.7386	0.9108	1
RIBOFLAVIN_METABOLISM	0.3254	0.8073	0.6852	0.9119	1
GLYOXYLATE_AND_DICARBOXYLATE_METABOLISM	0.3383	0.8142	0.7099	0.9122	1
REGULATION_OF_ACTIN_CYTOSKELETON	0.2331	0.8512	0.7414	0.9138	1
ABC_TRANSPORTERS	0.3506	0.864	0.7189	0.9144	1
GLYCOSYLPHOSPHATIDYLINOSITOL_GPI_ANCHOR_BIOSYNTHESIS	0.3048	0.8571	0.6228	0.9147	1
PORPHYRIN_AND_CHLOROPHYLL_METABOLISM	0.2758	0.8187	0.726	0.9157	1
PATHOGENIC_ESCHERICHIA_COLI_INFECTION	0.2556	0.8296	0.7735	0.9202	1
SYSTEMIC_LUPUS_ERYTHEMATOSUS	0.4064	0.8671	0.6169	0.9216	1
RNA_DEGRADATION	0.1975	0.765	0.7505	0.9253	1
VASOPRESSIN_REGULATED_WATER_REABSORPTION	0.2617	0.8821	0.5918	0.9313	1
DRUG_METABOLISM_OTHER_ENZYMES	0.3452	0.8303	0.7158	0.9316	1
ANTIGEN_PROCESSING_AND_PRESENTATION	0.2842	0.6855	0.83	0.9318	1
PROTEASOME	0.2578	0.8684	0.5726	0.9324	1
PROGESTERONE_MEDIATED_OOCYTE_MATURATION	0.3019	0.9013	0.5878	0.9324	1
CALCIUM_SIGNALING_PATHWAY	0.2886	0.9281	0.5974	0.9325	1
GLYCINE_SERINE_AND_THREONINE_METABOLISM	0.3478	0.7651	0.8167	0.9364	1
BIOSYNTHESIS_OF_UNSATURATED_FATTY_ACIDS	0.3786	0.8921	0.592	0.9386	1
LIMONENE_AND_PINENE_DEGRADATION	0.3043	0.6668	0.8748	0.9394	1
TRYPTOPHAN_METABOLISM	0.4066	0.9041	0.5803	0.9406	1
HOMOLOGOUS_RECOMBINATION	0.2225	0.7147	0.8476	0.9408	1
ASTHMA	0.5358	0.8711	0.6654	0.9411	1
ETHER_LIPID_METABOLISM	0.3113	0.6863	0.8333	0.9413	1
INTESTINAL_IMMUNE_NETWORK_FOR_IGA_PRODUCTION	0.3885	0.7304	0.8242	0.9418	1
AMINO_SUGAR_AND_NUCLEOTIDE_SUGAR_METABOLISM	0.2464	0.7761	0.7179	0.9418	1
SNARE_INTERACTIONS_IN_VESICULAR_TRANSPORT	0.234	0.8316	0.6168	0.9419	1
SELENOAMINO_ACID_METABOLISM	0.2778	0.884	0.5684	0.9419	1
BETA_ALANINE_METABOLISM	0.3136	0.7674	0.741	0.9444	1
GLYCOSPHINGOLIPID_BIOSYNTHESIS_LACTO_AND_NEOLACTO_SERIES	0.3549	0.7029	0.8147	0.9445	1
PENTOSE_PHOSPHATE_PATHWAY	0.3078	0.9153	0.5556	0.9461	1
ARACHIDONIC_ACID_METABOLISM	0.3898	0.908	0.5984	0.9474	1
PROPANOATE_METABOLISM	0.282	0.7167	0.7961	0.9492	1
RNA_POLYMERASE	0.2151	0.6868	0.8121	0.9513	1
STEROID_HORMONE_BIOSYNTHESIS	0.3022	0.7313	0.8878	0.9516	1
GALACTOSE_METABOLISM	0.2624	0.6369	0.9082	0.9542	1
DRUG_METABOLISM_CYTOCHROME_P450	0.2966	0.6215	0.9734	0.9552	1
TYPE_I_DIABETES_MELLITUS	0.3222	0.6044	0.9225	0.9559	1
TASTE_TRANSDUCTION	-0.2678	-0.6866	0.8742	0.9597	1
VASCULAR_SMOOTH_MUSCLE_CONTRACTION	0.2429	0.7335	0.8532	0.9598	1
UBIQUITIN_MEDIATED_PROTEOLYSIS	-0.1398	-0.6875	0.9587	0.9707	1
PENTOSE_AND_GLUCURONATE_INTERCONVERSIONS	0.212	0.531	0.9715	0.9779	1
METABOLISM_OF_XENOBIOTICS_BY_CYTOCHROME_P450	-0.2934	-0.6883	0.9283	0.9822	1
OLFACTORY_TRANSDUCTION	-0.2282	-0.477	0.9919	0.9906	1
RETINOL_METABOLISM	-0.3648	-0.6913	0.905	0.9914	1
ONE_CARBON_POOL_BY_FOLATE	-0.2894	-0.7007	0.8607	0.9932	1
COMPLEMENT_AND_COAGULATION_CASCADES	-0.2146	-0.5113	0.9937	0.9952	1
LONG_TERM_DEPRESSION	-0.2267	-0.7065	0.9383	0.9994	1
LEISHMANIA_INFECTION	-0.3655	-0.8745	0.6255	1	1
BASAL_CELL_CARCINOMA	-0.3379	-0.842	0.7686	1	1
ENDOCYTOSIS	-0.1979	-0.8319	0.8251	1	1
GLYCOSPHINGOLIPID_BIOSYNTHESIS_GLOBO_SERIES	-0.3887	-0.8132	0.756	1	1
FOCAL_ADHESION	-0.2452	-0.807	0.7828	1	1
MELANOMA	-0.2547	-0.8065	0.8202	1	1
PHOSPHATIDYLINOSITOL_SIGNALING_SYSTEM	-0.2314	-0.8	0.7992	1	1
HEDGEHOG_SIGNALING_PATHWAY	-0.3196	-0.7914	0.8154	1	1
TIGHT_JUNCTION	-0.2418	-0.7838	0.8286	1	1
NEUROACTIVE_LIGAND_RECEPTOR_INTERACTION	-0.3265	-0.7803	0.9168	1	1
ALDOSTERONE_REGULATED_SODIUM_REABSORPTION	-0.3096	-0.7798	0.7954	1	1
GLYCOSPHINGOLIPID_BIOSYNTHESIS_GANGLIO_SERIES	-0.3677	-0.7712	0.8167	1	1
AXON_GUIDANCE	-0.2436	-0.7504	0.9427	1	1
NON_HOMOLOGOUS_END_JOINING	-0.2756	-0.7446	0.794	1	1
PROTEIN_EXPORT	-0.2289	-0.7377	0.7321	1	1
PRIMARY_IMMUNODEFICIENCY	-0.3116	-0.7369	0.8876	1	1
HEMATOPOIETIC_CELL_LINEAGE	-0.3309	-0.7348	0.9057	1	1
RENIN_ANGIOTENSIN_SYSTEM	-0.392	-0.7289	0.8679	1	1
LINOLEIC_ACID_METABOLISM	-0.4133	-0.7262	0.8609	1	1
GRAFT_VERSUS_HOST_DISEASE	-0.4083	-0.7183	0.8069	1	1
BASAL_TRANSCRIPTION_FACTORS	-0.2242	-0.7106	0.8876	1	1
AMINOACYL_TRNA_BIOSYNTHESIS	-0.249	-0.5865	0.9315	1	1
ALLOGRAFT_REJECTION	-0.319	-0.5804	0.9195	1	1
AUTOIMMUNE_THYROID_DISEASE	-0.3035	-0.5625	0.9516	1	1
FATTY_ACID_METABOLISM	-0.2176	-0.5463	0.9519	1	1
FRUCTOSE_AND_MANNOSE_METABOLISM	-0.191	-0.5229	0.9792	1	1
