# Supplementary material for: Synovium is a sensitive tissue for mapping the negative effects of systemic iron overload in osteoarthritis: identification and validation of two potential targets
Source: J Transl Med. 2023 Sep 23;21:661. doi: 10.1186/s12967-023-04541-5 (PMC10518090; doi:10.1186/s12967-023-04541-5)
Supplement: Supplementary file 4 — Additional file 4. Immune infiltration analysis. [file 12967_2023_4541_MOESM4_ESM.xlsx]

## Sheet: Sheet1
ID	B_cells_naive_CIBERSORT	B_cells_memory_CIBERSORT	Plasma_cells_CIBERSORT	T_cells_CD8_CIBERSORT	T_cells_CD4_naive_CIBERSORT	T_cells_CD4_memory_resting_CIBERSORT	T_cells_CD4_memory_activated_CIBERSORT	T_cells_follicular_helper_CIBERSORT	T_cells_regulatory_(Tregs)_CIBERSORT	T_cells_gamma_delta_CIBERSORT	NK_cells_resting_CIBERSORT	NK_cells_activated_CIBERSORT	Monocytes_CIBERSORT	Macrophages_M0_CIBERSORT	Macrophages_M1_CIBERSORT	Macrophages_M2_CIBERSORT	Dendritic_cells_resting_CIBERSORT	Dendritic_cells_activated_CIBERSORT	Mast_cells_resting_CIBERSORT	Mast_cells_activated_CIBERSORT	Eosinophils_CIBERSORT	Neutrophils_CIBERSORT	P-value_CIBERSORT	Correlation_CIBERSORT	RMSE_CIBERSORT
GSM1360978	0	0.00163095	0	0.142226	0	0.0328431	0	0.0240252	0.0702305	0.031597	0.207651	0	0.147488	0.0529663	0.00428724	0.263963	0	0.0127979	0.00829496	0	0	0	0.106	0.256647	0.973243
GSM1360980	0	0.0214835	0.00107995	0.0720501	0	0.207514	0	0.0340474	0.0958368	0	0.0964757	0.0521454	0.246371	0.0375966	0	0.102024	0.00159816	0.00701772	0.0247606	0	0	0	0.427	0.113848	1.02532
GSM1360982	0.0807199	0	0.0245816	0.0572836	0	0.0517485	0	0.075767	0.134851	0	0.170212	0	0.262082	0.121795	0.00736057	0	0.000692217	0	0.0129066	0	0	0	0.166	0.21361	0.980894
GSM1360984	0	0.0393243	0	0.0494706	0	0.122437	0	0.0364219	0.163188	0	0	0.220101	0.218574	0.00286876	0	0.125805	0	0.00228031	0.0195295	0	0	0	0.059	0.312309	0.948477
GSM1360986	0	0.00370514	0.00990107	0	0	0.126536	0	0	0.106228	0	0.175714	0	0.428154	0.0207268	0	0.0212718	0	0.00681143	0.100951	0	0	0	0.136	0.232011	0.974573
GSM1138130	0	0.00887437	0.0133573	0.113589	0	0.0967661	0	0.0667369	0.00593593	0	0	0.149871	0.10576	0.0585226	0	0.316901	0	0.00486107	0	0	0	0.0588245	0.077	0.298623	0.953248
GSM1138131	0	0.0256939	0	0.0278761	0	0.110451	0	0.0298738	0.162906	0	0.096104	0.0741831	0.263387	0.0412001	0	0.122502	0	0.0203675	0.0254547	0	0	0	0.09	0.276507	0.95955
GSM1138132	0.00190061	0	0.000113219	0.00544861	0	0.189091	0	0.0443652	0.145281	0	0.16773	0	0.195652	0.103188	0	0.044761	0	0	0.10247	0	0	0	0.15	0.222338	0.980453
GSM1138133	0.00674723	0	0	0.0228031	0	0.132835	0	0.0953538	0.0695719	0	0.169273	0.0408915	0.311829	0.0339689	0	0.0570599	0	0	0.059666	0	0	0	0.171	0.211011	0.982932
GSM1138134	0	0.0308947	0.000494608	0.0296678	0	0.15557	0	0.0292005	0.150263	0	0.0996748	0.0203938	0.189282	0.062611	0	0.0409548	0	0	0.190993	0	0	0	0.136	0.231948	0.974296
GSM1138135	0	0	0	0.00718281	0	0.134554	0	0.0904523	0.0719487	0	0.195965	0	0.302988	0.0671842	0	0.01472	0	0	0.115005	0	0	0	0.159	0.216721	0.98026
GSM1138136	0	0.0188838	0	0.0722006	0	0.134044	0	0.0463709	0.150548	0	0.150968	0	0.268451	0.0136846	0	0.0200423	0	0	0.124808	0	0	0	0.267	0.1666	0.999472
GSM1138137	0	0	0.0122942	0.0109683	0	0.230535	0	0.0276982	0.0702313	0	0.137267	0.0603642	0.263828	0	0	0.00191593	0	0	0.184898	0	0	0	0.109	0.250104	0.973412
GSM1138138	0.00240494	0	0.0124899	0.0297445	0	0.129896	0.095073	0.0385639	0.0457317	0	0.20373	0	0.242306	0	0	0	0	0	0.183166	0	0	0.0168936	0.247	0.174091	0.995829
GSM1138139	0.0149203	0	0.00411304	0.0856129	0	0.277421	0.00770146	0.0756697	0.01922	0	0.118381	0.00216572	0.213874	0	0	0	0	0	0.18092	0	0	0	0.126	0.236736	0.988041
GSM1138140	0.00701115	0	0.00595678	0.0550574	0	0.165806	0	0.0652279	0.0568777	0	0.148677	0.00446533	0.248856	0	0	0.12392	0	0	0.118145	0	0	0	0.155	0.218126	0.981451
GSM1138141	0.000516413	0	0.00234557	0.0771093	0	0.219374	0	0.0580863	0.0369805	0	0.148958	0	0.200705	0	0	0.07302	0	0	0.182905	0	0	0	0.113	0.246441	0.977094
GSM1337304	0.0418421	0	0.0396318	0.147923	0	0.210958	0.0650388	0.106397	0.00414417	0	0.0675889	0	0.027913	0.00896745	0	0.0843148	0	0.0287132	0.0983774	0.018609	0	0.0495816	0.078	0.295409	0.961641
GSM1337305	0	0	0	0.0165918	0	0.0742474	0	0.0496961	0.0613378	0	0.17884	0	0.265575	0.0256525	0	0.154578	0	0.0144778	0.159004	0	0	0	0.327	0.147225	0.996792
GSM1337306	0	0.0497777	0	0.144092	0	0.0871005	0	0.117839	0.101228	0	0.0626199	0.110979	0.0400698	0.00112195	0	0.077371	0	0.00135738	0.206444	0	0	0	0.362	0.133864	1.01547
GSM1337307	0	0.0306402	0.00188246	0.0404651	0	0.145105	0	0.0142211	0	0	0	0.0762504	0.0760671	0	0	0.0309864	0	0	0	0.37705	0	0.207332	0.024	0.383929	0.921848
GSM1337308	0	0.00444876	0.0052412	0.0329081	0	0.199633	0	0.090997	0.00218712	0	0	0.139177	0.116951	0	0.00544359	0.207246	0	0	0	0.195768	0	0	0.272	0.164199	0.999716
GSM1337309	0	0	0.00281077	0.121171	0	0.0960013	0	0.0366865	0.133858	0	0.25278	0	0.236834	0.0298711	0	0.0474098	0	0	0.0425786	0	0	0	0.271	0.16476	1.01249
GSM1337310	0.0152475	0	0	0.00252039	0	0.189087	0	0.0274411	0.0839257	0	0.176735	0	0.340321	0.0458877	0	0.0309385	0	0	0.0878964	0	0	0	0.197	0.199118	0.987373
GSM1337311	0	0.014444	0.00264694	0.107598	0	0.098506	0	0.0520031	0.10771	0	0.153305	0.0263139	0.200009	0.021047	0	0.096872	0	0	0	0.119545	0	0	0.199	0.196591	0.989989
GSM1337312	0	0.00560171	0.00585161	0.0976225	0	0.114325	0	0.0497384	0.0802887	0	0.090927	0.0864999	0.163328	0	0	0.13797	0	0	0	0.167848	0	0	0.216	0.190919	0.991003
GSM1337313	0.0351515	0	0.00517547	0.199128	0	0.0414772	0	0.0948205	0.0309781	0	0.0491261	0.0970586	0.211108	0.0343648	0	0.0719388	0	0	0	0.123173	0.00649982	0	0.258	0.169203	1.00084
GSM1360979	0.0345176	0	0.00817783	0	0	0.288771	0.0199568	0.0753241	0	0	0.139838	0	0.138231	0.0218934	0	0.190744	0	0	0.0291375	0	0.0534101	0	0.349	0.139189	1.01715
GSM1360981	0.0367697	0	0.0207115	0.214869	0	0.347714	0	0	0	0	0.0977334	0	0.0914493	0.00927936	0	0	0	0.00703963	0.160315	0.00285418	0	0.0112641	0.003	0.503809	0.86391
GSM1360983	0.128314	0	0.00870256	0.0480493	0	0.108649	0	0.0396151	0.148316	0	0.0987856	0.0512404	0.201363	0.0332217	0.00651656	0.0751308	0	0	0.0520955	0	0	0	0.167	0.212581	0.98166
GSM1360985	0	0	0.00331147	0.0370171	0	0.225206	0	0.0467472	0.132279	0	0.0134755	0.16638	0.129958	0.0150352	0	0.0479385	0	0	0.182653	0	0	0	0.107	0.254987	0.972209
GSM1360987	0	0.0241786	0.00313885	0.131087	0	0.272958	0.00259523	0	0	0	0.0612525	0.00970084	0.1482	0.00264648	0	0.0062444	0	0.0151849	0.269732	0	0	0.0530807	0	0.589147	0.823045
GSM1138142	0	2.38498e-05	0.0026332	0.0278953	0	0.151928	0	0.00462791	0.00637465	0	0.107747	0	0.201848	0.0884809	0	0.234037	0	0.0115027	0.162901	0	0	0	0.031	0.365284	0.930562
GSM1138143	0	0.0163189	0	0.0575616	0	0.0941202	0	0.0519349	0.144482	0	0.142001	0	0.182398	0.0814009	0	0.10359	0	0.00175748	0.124434	0	0	0	0.125	0.237495	0.972087
GSM1138144	0	0	0.00147304	0.033613	0	0.126828	0	0.111402	0.12248	0	0.144091	0.0800582	0.224147	0.071569	0	0.0348658	0	0	0.0494738	0	0	0	0.168	0.21189	0.984395
GSM1138145	0	0	0.00623767	0	0	0.143161	0	0.0698387	0.10815	0	0.00506319	0.255344	0.130898	0.0372953	0.00129657	0.231091	0	0.0116247	0	0	0	0	0.118	0.242032	0.97326
GSM1138146	0	0.0250029	0	0.0893691	0	0.125822	0	0.0416797	0.167919	0	0.0813665	0	0.243883	0.0418396	0	0.0866916	0	0	0.096426	0	0	0	0.222	0.187728	0.989522
GSM1138147	0	0.012104	0	0.0543947	0	0.147472	0	0.0743711	0.165119	0	0.128893	0	0.222505	0.0501754	0	0.0349136	0	0	0.110052	0	0	0	0.229	0.182869	0.992942
GSM1138148	0	0.0224052	0	0.0323699	0	0.142698	0	0.0305405	0.126157	0	0.14626	0	0.318607	0.0184379	0	0.0485512	0	0	0.113973	0	0	0	0.179	0.206469	0.982845
GSM1138149	0	0.00802143	0	0.0452562	0	0.146586	0	0.0723204	0.130115	0	0.13847	0	0.266189	0.022624	0	0.108532	0	0	0.0618852	0	0	0	0.166	0.213547	0.981535
GSM1138150	0	0	0.0129673	0.0311409	0	0.0992614	0	0.0550294	0.0691912	0	0.291362	0	0.163563	0.0776587	0	0.0591842	0	0	0.140642	0	0	0	0.308	0.153307	1.00781
GSM1138151	0	0.00251329	0	0	0	0.225853	0	0.0460182	0.149621	0	0.10747	0.0159617	0.0724497	0.0529813	0	0.237424	0	0	0.0897083	0	0	0	0.088	0.280549	0.959927
GSM1138152	0.0192954	0	0	0.0957142	0	0.110033	0	0.0355419	0.040774	0	0.131593	0.0109285	0.28954	0.0316347	0	0.161786	0	0	0.0731591	0	0	0	0.09	0.277119	0.960744
GSM1138153	0	0.011566	0.0016751	0.0651287	0	0.116396	0	0.0407105	0.155798	0	0.12446	0.0125551	0.183571	0.0375431	0	0.153776	0	0	0.09682	0	0	0	0.131	0.234793	0.973824
GSM1337327	0	0.00366638	0.000696364	0.078611	0	0.0925665	0	0.0632948	0.106597	0	0.0934489	0	0.20343	0.0993593	0	0.0583883	0	0.00432578	0.195616	0	0	0	0.21	0.192721	0.985407
GSM1337328	0	0.00880719	0.000932285	0	0	0.192104	0	0.0988631	0	0	0.0351601	0.0716834	0.330607	0.111695	0	0.0225772	0	0.00284448	0.124726	0	0	0	0.25	0.172636	0.993589
GSM1337329	0	0	0.00835913	0.0345424	0	0.0911871	0	0.0290153	0.141749	0	0.165579	0	0.242488	0.047205	0	0.0657539	0	0.00612705	0.167995	0	0	0	0.199	0.196216	0.984259
GSM1337330	0	0.0471235	0	0.115182	0	0.0640425	0	0.0782574	0.0489097	0	0.0703265	0	0.253465	0.0586154	0	0.0684365	0	0.00302796	0.192614	0	0	0	0.1	0.265935	0.963338
GSM1337331	0	0.00591638	0.00183938	0.114871	0	0.127976	0	0.0158541	0.127047	0	0.0497653	0.0180113	0.14045	0.00202782	0	0.121823	0	0.00986004	0.26456	0	0	0	0.237	0.177904	0.992707
GSM1337332	0.0189901	0	0	0.0341786	0	0.141201	0	0.0119548	0.0441954	0	0.183492	0	0.39578	0.0293127	0	0.065621	0	0.00384876	0.0714257	0	0	0	0.421	0.116046	1.01312
GSM1337333	0.0239855	0	0.035776	0.14766	0	0.0336394	0	0.00512314	0.0115743	0	0	0.0833816	0.4747	0.0101399	0	0.0766707	0	0.0191917	0.0781581	0	0	0	0.311	0.152371	0.997201
GSM1337334	0	0.0253474	0	0	0	0.0187457	0.00202764	0.0387418	0.0729729	0	0.0776577	0	0.364494	0.149269	0	0.0860727	0	0.000830667	0.163841	0	0	0	0.104	0.261475	0.965016
GSM1337335	0	0	0.00120484	0.021602	0	0.15764	0	0.0847426	0.114023	0	0.0697591	0	0.114196	0.106248	0	0.0620037	0	0.00358095	0.265	0	0	0	0.179	0.205889	0.981543
GSM1337336	0.0163334	0	0	0.116358	0	0.0872889	0	0.0655831	0.0478756	0	0.179045	0	0.300961	0	0	0.0880629	0	0	0.0984924	0	0	0	0.328	0.146	1.0074

## Sheet: Sheet2
JUN	Correlation coefficient (r)	p value
Mast cells activated	0.39	0.00389045
T cells follicular helper	0.31	0.0229087
NK cells activated	0.27	0.0446684
Macrophages M2	0.24	0.0851138
Macrophages M1	0.22	0.112202
Dendritic cells resting	0.12	0.398107
T cells gamma delta	0.11	0.42658
T cells CD4 memory activated	0.1	0.467735
B cells memory	0.09	0.524807
T cells CD8	0.09	0.537032
T cells regulatory (Tregs)	0.04	0.776247
T cells CD4 memory resting	0.0042	0.977237
Neutrophils	-0.008	0.954993
NK cells resting	-0.03	0.851138
Plasma cells	-0.05	0.724436
Eosinophils	-0.05	0.74131
B cells naive	-0.08	0.562341
Dendritic cells activated	-0.1	0.457088
Macrophages M0	-0.14	0.301995
Mast cells resting	-0.37	0.0060256
Monocytes	-0.44	0.000954993

## Sheet: Sheet3
ZFP36	Correlation coefficient (r)	p value
Mast cells activated	0.49	0.000199526
T cells follicular helper	0.4	0.00263027
NK cells activated	0.3	0.0269153
Macrophages M1	0.16	0.25704
Dendritic cells resting	0.14	0.301995
T cells CD8	0.1	0.467735
T cells CD4 memory activated	0.1	0.47863
Macrophages M2	0.1	0.47863
Neutrophils	0.09	0.537032
B cells memory	0.07	0.616595
B cells naive	0.05	0.724436
T cells CD4 memory resting	0.04	0.758578
Eosinophils	0.02	0.912011
T cells regulatory (Tregs)	-0.01	0.933254
Plasma cells	-0.03	0.831764
T cells gamma delta	-0.1	0.489779
Macrophages M0	-0.1	0.489779
NK cells resting	-0.16	0.234423
Dendritic cells activated	-0.19	0.177828
Monocytes	-0.35	0.00891251
Mast cells resting	-0.45	0.000707946
